# Supplementary material for: Exploiting the Modulation Effects of Epitaxial Vanadium Film in a Quasi-BIC-Based Terahertz Metamaterial
Source: Materials (Basel). 2025 May 10;18(10):2197. doi: 10.3390/ma18102197 (PMC12112876; doi:10.3390/ma18102197)
Supplement: Supplementary file 1 [file materials-18-02197-s001.zip]

Archive with 1 entries (1 files):
- materials-3565134-supplementary.pdf
